# Supplementary material for: Dynamics of temporal immune responses in nonhuman primates and humans immunized with COVID-19 vaccines
Source: PLoS One. 2023 Oct 19;18(10):e0287377. doi: 10.1371/journal.pone.0287377 (PMC10586671; doi:10.1371/journal.pone.0287377)
Supplement: S1 File — (XLSX) [file pone.0287377.s005.xlsx]

## Sheet: Supplememtary Table S1 
Supplementary Table S1.	Antibody responses in macaques immunized with adenoviral vector vaccines. Multiplex Antibody Detection (IgG); Median Fluorescence Intensities for each sample
	SARS-Cov2 S-RBD	SARS-Cov-2 N	SARS-CoV S	SARS-CoV N	MERS S-RBD	HKU-1	OC43	NL63	229E	anti-Human IgG	BSA
Non-SIV infected animals vaccinated with SARS CoV-2 S-RBD, n=7
D2 -Wk 0	40	48	55	46	174	28	121	30	15	3518	39
D2 -2 Wk Post-dose 1	79	35	40	33	100	25.5	83	24	15	3407	29
D2 -4 Wk Post-dose 1	1451	38	130	35	136.5	26	108	27	14	3831	31
D2 -2 Wk Post-dose 2	9035	30	689	28	79.5	25	83	23	17	3471	24
D2 -4 Wk Post-dose 2	7361	27	515	26	77	23	72	22	15	3204.5	21.5
D4-Wk 0	30	33	107	40	38	25	62	26	15	3093.5	32
D4-2 Wk Post-dose 1	25	25	72	25	28	21	43	22	14	2955	23
D4-4 Wk Post-dose 1	141	30.5	108	31	34	22	53	22	14	3003	26
D4-2 Wk Post-dose 2	4505.5	32	280	28	31	24	50	22	15	2777	23
D4-4 Wk Post-dose 2	2420	25	200	28	28	22	45	20	15	2851	23
D6-Wk 0	34	40	48	39	143	28	207	25	15	3732	45
D6-2 Wk Post-dose 1	176	37	59	35	173	25	208	24	15	3240	35
D6-4 Wk Post-dose 1	1191.5	33	78	33	167	22.5	216	23.5	16	3266	29
D6-2 Wk Post-dose 2	6625	27	627	25	128	22	190	21	16	3354	23
D6-4 Wk Post-dose 2	5489	25	534	24	118	22	173.5	22	18	3685	22
A21-Wk 0	27	43	44	22	5573	22	6581	21	15	3364.5	19
A21-2 Wk Post-dose 1	660	41	50	20	4901	22	5933	21	15	3641	18.5
A21-4 Wk Post-dose 1	1663	28	52	19	3594.5	21	4795	21	15	3463	17
A21-2 Wk Post-dose 2	9919	26	778	18	2561	22	3163	22	17	3422	17.5
A21-4 Wk Post-dose 2	9375	39	670.5	19	2369	22	3070	21	18	2614	17
A22-Wk 0	21.5	26	26	20	926	26	1374	21	15	2943	17
A22-2 Wk Post-dose 1	320	27	26	19	1114	30	1579	20	14.5	2946	18
A22-4 Wk Post-dose 1	534.5	29	34	24	1420	41.5	2045	21	15	3047	17.5
A22-2 Wk Post-dose 2	11161	25	1103	22	1065.5	36	1153.5	21	20	3131	16
A22-4 Wk Post-dose 2	10874	27	1087.5	29	1032	36	1171	22	19.5	2970	20
D21-Wk 0	38	22	96	22	182	22	284	22.5	209	3319.5	16
D21-2 Wk Post-dose 1	39	19	66	19	132	21	200	20	119	2977	17.5
D21-4 Wk Post-dose 1	69	20	78	20	135	21	222.5	19	146	3110	15
D21-2 Wk Post-dose 2	2141.5	18	115.5	18	105.5	21	166	20	92	2999	16
D21-4 Wk Post-dose 2	3458	20	215.5	19	136	22	217	21	135	3041.5	16
D22-Wk 0	23	22	25	20	42	23	65	20	14	3222	20
D22-2 Wk Post-dose 1	23.5	22	25	23	48	22	63.5	21	13	3355	21
D22-4 Wk Post-dose 1	40	22	25	20.5	50	22	68	20	15	3495	20
D22-2 Wk Post-dose 2	2841.5	22	32	19	45	22	64	19.5	15	3361	18
D22-4 Wk Post-dose 2	3517	22	42	21	53	21.5	80	21	16	2765	22
SIV infected animals vaccinated with SARS CoV-2 S-RBD, n=2
B10-Wk 0	40	45	55	37	34	26	42	28	15	3140.5	31.5
B10-2 Wk Post-dose 1	1393	38	63	30	29.5	24	36	26	14	3189.5	30
B10-4 Wk Post-dose 1	4296	33	270	21	21	22	32	21	15	2730	22.5
B10-2 Wk Post-dose 2	10942.5	25	1667	19	20	22	35	23	18	3019	18
B10-4 Wk Post-dose 2	9027	21	990.5	19	18	21	34	21	16	3044.5	17
B10-6 Wk Post-dose 2	9774	22	1218	18	20	22	34	21	18	3123	15
A10-Wk 0	23	20	28	18	40	22	36.5	20	15	2924	17
A10-2 Wk Post-dose 1	690	19	27.5	18	39.5	22	35	20	15	2941	16
A10-4 Wk Post-dose 1	3102	19	99	17	31	20	33	20	15	3087.5	16
A10-2 Wk Post-dose 2	9769	19	630	18	26	21	36	20	17	2888	17
A10-4 Wk Post-dose 2	6114	18	299	16	28	20	31	21	15	2879	15
A10-6 Wk Post-dose 2	6539	20	350	16.5	38	21	36	20	15.5	3645	16
Non-SIV infected animals vaccinated with N protein, n=3
D12-Wk 0	54	84.5	80	68	375	28	589	32	15	3252.5	59
D12-2 Wk Post-dose 1	52	693	74	504	223.5	30	376	30	15	3193.5	60
D12-4 Wk Post-dose 1	54	10788	67	6565	186	30	291	32	15	3535.5	54.5
D12-4 Wk Post-dose 2	60	8908	78	5469	297.5	30	465	33	15	3415	67
D12-6 Wk Post-dose 2	33	4539	38	2603	129	25	214	25	15	2927	29
D12-8 Wk Post-dose 2	46	5623	55.5	3595	285	27	451	27.5	15	3115	41
D13-Wk 0	23.5	21	41	18	3740	21.5	5179	21	14	3416	16
D13-2 Wk Post-dose 1	23	2295	36	1095	2736	21	4231.5	21	16	3199.5	18
D13-4 Wk Post-dose 1	22	1360.5	35	976	2639	22	3803	21	15	3029.5	17
D13-4 Wk Post-dose 2	23	8222	31	5403	2104	23	2886	20	15	3420	18
D13-6 Wk Post-dose 2	22	7119	34	4592	3477.5	23	5036	22	16	2747.5	18
D13-8 Wk Post-dose 2	22	4622	29	3320	1483	21	2117.5	21	16	3071	15
D16-Wk 0	32	21	28	19	486	22	768	20	14	3170	18
D16-2 Wk Post-dose 1	25.5	385	26	314	235	21	418	21	14	2685	17
D16-4 Wk Post-dose 1	26.5	9636	24	6329	126	22	215.5	20	16	2906.5	18
D16-4 Wk Post-dose 2	34	9144	32	5973	202	23	318.5	20	15	3064.5	23.5
D16-6 Wk Post-dose 2	27	7377.5	25	5308.5	103	22	168	21	16	3056	18
D16-8 Wk Post-dose 2	26	6612	26	4798	100	22	166	23	15	3086.5	18

## Sheet: Supplementary Table S2
Supplementary Table S2.	Healthy macaques: Multiplex Antibody Detection (IgG); Median Fluorescence Intensities for each sample
	SARS-Cov2 S-RBD	SARS-Cov-2 N	SARS-CoV S	SARS-CoV N	MERS S-RBD	HKU-1	OC43	NL63	229E	anti-Human IgG	BSA
2L69152	20	41	24	38	23	21	27	22	15	4356	16
2L69155	22	19	19.5	19	15	19	24	18	12	3870	15
2L69140	38.5	64.5	68	69	44	26	37	28.5	14	3864.5	57
2L69143	20.5	21	22.5	18	16	20	27	19	14	4272	17
2L69145	26	26	34.5	27.5	20	23.5	32.5	22.5	14	4095.5	21
2L69147	22	19	22	17.5	15	20	26	25	13.5	3378	16
2L69150	25	24	28	21	19	21	29	23	13	3541	19
2L69151	23.5	21	27	20.5	19	21	29	20.5	13.5	3210	21
2L69156	20	21	27	17	15	21	30	21	13	3995.5	17
2L69159	25	21	28	21	20	23	31	21	14	3758	21
2L69160	21	19	27	17	19	22	33	22	14	4174	17
2L69162	22	19	22	20	17	20	28	21	11.5	3637	16
2L69163	20	26	23	24.5	16	22	25	22	13	3685	16
2L69165	21.5	19	24	15	16	20	26	19	12.5	3531	16
2L69172	19	17	22	18	13.5	19	25	21	13	2982.5	16
2L69173	20	19	19	15	14	20	26	19	14	3621	16
36346	20	21.5	37.5	44	1741	37	2343	24	44	4889.5	18
35964	21	18	22	18	108	18.5	169	21	14	2860	16
36164	22	25	21	687	17	23	32.5	18.5	13	3885.5	17
36982	149	214	175	186.5	175	59	100.5	71	14	4309.5	172
36744	24	20	83	19	359	19	542.5	19.5	12	2949.5	16
36240	26.5	25	31	23.5	186	21	274.5	23	14	3894	23
35643	20.5	19	22	16.5	15	20	26	19	13.5	3213.5	17
36926	32	34	50	40	1299	24	1784.5	23	14	4286.5	31
36323	22	18	23	17	28	22	44	20	14	3451	17
35624	30	23	28	76	129	21	150	21	13	3315	18
36169	20	32	24.5	1140.5	18	27	38	21	13	3286.5	19
36173	22	54	31	30	2205	23	2706	19	13	3744	18
36215	26	25	34	29	30	26.5	33	25	14	3061	22
36254	25	20	25	22	639.5	19	948	20	14	4054.5	18
36264	51	46.5	42.5	93.5	2112	24	2775	22	16	3715.5	23
36270	23	21	63.5	23	7925	21	8462	20.5	14	4010.5	19
36272	25.5	38.5	50.5	37	648	29	942.5	21	19.5	3244	20
36288	21	22	23	20	93	23	174.5	20	13	3258	16
36302	24	25.5	32	33	78	24.5	85	20	14	4024	21
36317	21	18	26.5	17	84.5	20	136	18	14	3691	16
36321	31	40	34	30	1955	24	2585	24	15	3335	22
36338	27	31	49	39	5651	27	6301.5	24	14	3859.5	26
36344	38	66	153	80	1928	28.5	2552.5	59	16.5	4427.5	40
36346	23.5	29	70	160	5623	24	6394	20	14	4171	22.5
36380	26	30	52	29	6004	22	7044	26	13	4093	24
36429	22	19	24	20	129	20	200	20	17	3233	18
36447	20	23.5	27	22.5	56.5	24	82	17	13	3840.5	17
36483	21	23	29	21	562	21	907	20	11.5	3813.5	19
36520	22	19	24	17.5	2549	20	3564.5	21	14	3927	17
36538	100	162.5	156.5	132	460	34.5	556	43	14	3934	119
36609	22	27	28	25	131	23	134	21.5	14.5	4817	19.5
36620	28	18	23	17	406	22	613	19	14	3309	16
36629	23	19	22	21	18	20	29	23	13	4119	17
36637	23	20	69.5	18	391.5	20	609	21	11.5	4240.5	17
36671	25.5	18.5	24	18	631	20	914.5	19	13	4389	17
36643	24	21	29	19	1356.5	22.5	1989	21	14	4052	20
36711	20.5	21	23	22	16	21	27	19	13	4158.5	16
36784	20	23	25	21	1762	22	2989	22.5	13	3935.5	17
36838	22.5	76.5	217	21	351.5	20	541	22	13	4186	17
36859	23	21	22	18	34	20	71.5	20.5	16	3729	16
36961	23	20	26	30	18	22.5	28	21	15	3807.5	18
36965	23	20	30.5	18.5	55.5	20	97	21	14	3636	17
CR Neg 1.2.1	63.5	124	220	112	574	44	729.5	47	18	3604.5	190
CR Neg 1.2.2	58	78.5	82	71	101	43	133.5	42	18.5	4073	102.5
CR Neg 1.2.3	24	24	29	22	32	24	33	21	14	4593	26
CR Neg 1.2.15	23	29	23	24	17	23	31	22.5	12	4359	34.5
CR Neg 1.2.18	26	29	29	25	25	23	37	19	18	4239	20
CR Neg 1.2.20	24.5	23	32	21	898	22	1250	23.5	14	4114.5	25
CR Neg 1.2.21	47	88.5	60	93	75	42	109	42.5	18	4181	155
CR Neg 1.2.22	54	107.5	90.5	114.5	1309	53	1855.5	37	233	4222.5	128.5
CR Neg 1.2.23	35	49	52	43	42	35.5	66	32.5	16.5	4238	80
CR Neg 1.2.24	34	43	39	43	84.5	27	108	29	17	4187	58.5
CR Neg 1.2.25	25	23	29	20	315	22	533	22	15	3756	25
CR Neg 1.2.26	27	40	39	37	30	26	41	28.5	16	4080	49
CR Neg 1.2.28	26	29	34	27.5	511	29.5	822	24.5	15	3697	42
CR Neg 1.2.29	28	26	30	25	24	22	32	22	15	4206.5	25
CR Neg 1.2.31	30	40	48	37.5	103	28	159	27	14	3773	46
CR Neg 1.2.32	39.5	61	45	46	43	27	82	29	14	3956	55.5
CR Neg 1.2.33	48	85	62	89.5	62.5	37	88.5	34.5	17	4394	127
CR Neg 1.2.34	28	50	35	38	33.5	27	57	27	15	4356	71
CR Neg 1.2.35	39	68.5	58	63	44	34	61	36	17	4125	108
CR Neg 1.2.36	39.5	40	42	38	43	24	54.5	28	14	4375	47
CR Neg 1.2.37	41	69	72	54	79.5	26	101	27	15	4147.5	62
CR Neg 1.2.38	35	27	75	24.5	26	23	46	26	15	4019.5	37
CR Neg 1.2.39	56.5	24	32	22	25	22	45	24	14	4248.5	22.5
CR Neg 1.2.40	21	23	28	20	24	23	105	22.5	16	4130	22
CR Neg 1.2.42	46	115.5	76	97.5	85.5	38	122	40	16	4547	232.5
CR Neg 1.2.43	31.5	60	374	52	71.5	31	108	31	33	4057	92.5
CR Neg 1.2.44	29	42	40	35.5	35	29	51	26	14	3802	50.5
CR Neg 1.2.47	29	51	37	45	48	29	84	32.5	15.5	3694	68.5
CR Neg 1.2.49	28	37	33.5	31	27	28	42	25	13	4198	39
CR Neg 1.2.52	75	124	100	105	94	34.5	63	39	14	4125.5	93.5
CR Neg 1.2.53	36	103	65	78	68	31	77	30	15.5	4024.5	141.5
CR Neg 1.2.56	28	32	141	27.5	381	27	601	24.5	16	4142	37
CR Neg 1.2.57	24.5	27	31	23	26	26	43	20	13	4314.5	32
CR Neg 1.2.58	25	25	52.5	24	63	25	89	22	14	3766	25
CR Neg 1.2.59	20	23	27	20	20	21	32	21	13	3764.5	21
CR Neg 1.2.50	26	27	27	22	20.5	22	31	21	13	3644	24
CR Neg 1.2.61	31	43	719	41	158	28	197	30.5	16	3771	58
D2	40	48	55	46	174	28	121	30	15	3518	39
D4	30	33	107	40	38	25	62	26	15	3093.5	32
D6	34	40	48	39	143	28	207	25	15	3732	45
A21	27	43	44	22	5573	22	6581	21	15	3364.5	19
A22	21.5	26	26	20	926	26	1374	21	15	2943	17
D21	38	22	96	22	182	22	284	22.5	209	3319.5	16
D22	23	22	25	20	42	23	65	20	14	3222	20
B10	40	45	55	37	34	26	42	28	15	3140.5	31.5
A10	23	20	28	18	40	22	36.5	20	15	2924	17
D12	54	84.5	80	68	375	28	589	32	15	3252.5	59
D13	23.5	21	41	18	3740	21.5	5179	21	14	3416	16
D16	32	21	28	19	486	22	768	20	14	3170	18
D14	23	19	38	18	4004	21	5173.5	21	15	3013	16.5
D15	20.5	18	25	16	681.5	21	889	18	14	3059.5	15
D17	25	23	30	24	1467	21	2029	22	14	3074	18
D9	31	83	52	77	50	21	81.5	22	15	3494.5	26
D10	22	70.5	27	76	23	22	35	21	15	2885	15
D11	22	20	41	21	43.5	21	81	20	13	3274	15
D18	23	18	22	16	99.5	19	127.5	21	14	2585	15.5
D19	22	18	24.5	18	90	20	171.5	31	13	2282	16
D20	22.5	20	26	21	18	19	30	20	14	3040	17.5

## Sheet: Supplememtary Table S3
Supplementary Table S3. The number and % of the individuals positive for IgM, total IgG and subtypes in individuals immunized with Pfizer and Moderna vaccines at each time point post-vaccination.
	Total number of study subjects at each time point	Total IgG (%)	IgM (%)	IgG1 (%)	IgG2 (%)	IgG3 (%)	IgG4 (%)
Individuals immunized with Pfizer vaccine
Wk 0	33	0 (0)	0 (0)	1 (3)	0 (0)	0 (0)	0 (0)
3 Wk post first-dose	10	10 (100)	2 (20)	9 (90)	1 (10)	9 (90)	4 (40)
4 Wk post- second dose	35	35 (100)	16 (46)	32 (91)	30 (86)	34 (97)	1 (3)
26 Wk post second-dose	36	36 (100)	4 (11)	33 (92)	12 (33)	18 (50)	5 (14)
Individuals immunized with Moderna vaccine
Wk 0	10	0 (0)	0 (0)	0 (0)	0 (0)	0 (0)	4 (40)
4 Wk post first-dose	18	18 (100)	3 (17)	14 (78)	10 (56)	17 (94)	1 (6)
4 Wk post second-dose	18	18 (100)	1 (6)	17 (94)	17 (94)	18 (100)	4 (22)
26 Wk post second-dose	18	18 (100)	0 (0)	14 (78)	12 (67)	15 (83)	2 (11)

## Sheet: Supplementary Table S4
Supplementary Table S4.	Antibody responses in humans immunized with mRNA vaccines (Pfizer, and Moderna); Multiplex Antibody Detection (IgG, IgM, IgG 1,2,3 and 4); Median Fluorescence Intensities for each sample
	Total IgG											IgM				IgG1				IgG2				IgG3				IgG4
	SARS-Cov2 S-RBD	SARS-Cov-2 N	SARS-CoV S	SARS-CoV N	MERS S-RBD	HKU-1	OC43	NL63	229E	anti-Human IgG	BSA	SARS-Cov2 S-RBD	SARS-Cov-2 N	SARS-CoV S	SARS-CoV N	SARS-Cov2 S-RBD	SARS-Cov-2 N	SARS-CoV S	SARS-CoV N	SARS-Cov2 S-RBD	SARS-Cov-2 N	SARS-CoV S	SARS-CoV N	SARS-Cov2 S-RBD	SARS-Cov-2 N	SARS-CoV S	SARS-CoV N	SARS-Cov2 S-RBD	SARS-Cov-2 N	SARS-CoV S	SARS-CoV N
Pfizer Week 0, n=33
Pre (P) #1	219	71.5	41.5	53	66.5	760	1453.5	756	768	9239	20	31	16	30	18	47	11	21	13.5	23	9	21	12	23	9	21	17.5	26	16	39.5	18
Pre (P) #2	29	26	82	34	66	1850	4704.5	1151	5516	9906	34	29	15	44	20	21	9	20.5	13	23	9	22	12	21.5	8	20	17	25	13	38	16
Pre (P) #3	34.5	37	51	34	63	776	2312.5	298	1309	9805	26	31	21	132	38.5	23	11	22.5	12	23	10	23	11	22	9	20	15	23	14	47.5	16
Pre (P) #4	32	31	88	33	1620	2495	3060	364	2099.5	10142	25	39	18	141	34	23	11	23	13	22	10	21	11	20	8	20	17	24.5	14	39	17
Pre (P) #5	44	62.5	64	57	57	2279	2048	849	2099	9247	46	35	18	50	26	22	10	23	12	22	9	22	10	21	8	20	16	25	15	40.5	17
Pre (P) #6	23	20	103	21	55	666	417	102	1248.5	8851	18	31	27	28	23	23	10	21	12	23	9	21	10	22	9	22	16.5	24	14	43	16
Pre (P) #7	53	59	218	56	342	5580.5	1912	665	748	9215	55	71	51	93	56	24	12	23.5	13	22.5	10	29	11	21	8	20	16	26	20	85	18
Pre (P) #8	25	22	114	22	53	1578	1577.5	327.5	2947	9305	21	26	25	33	21	23	10	22	13	22	8.5	21	11	21	9	19	17	24	14.5	43	17
Pre (P) #9	27	29	358	26	382	2204	1825	890	1482	9389	20	23	14	23	15	24	11	67	12	22	9	24	9	20	8	20	17	23	11	37.5	15
Pre (P) #10	25	23	31	21	28	420	3905	1720	3329	8270.5	18	61	17	44	30.5	23	10	21	13	22	8	23	9	22	9	19	15	25	14	34	17
Pre (P) #11	35	32.5	38.5	30	29	2902	1560	615	1170	9453.5	18	28	18	33	20	22	10	22	12	21	8	20	11	21	11	21	17	25	13	38	15
Pre (P) #12	25	67	75	28	29	429.5	1419.5	1408	2462	9256.5	18	30.5	24	31	20.5	22.5	9	21	11	22	10	22	11	23	9	21.5	17	24	13.5	37	16
Pre (P) #13	30	22	70.5	26	64	2769	2291	738	2244	8433	18	38	18	37	27	23	10	21	11	21	7	21	9	22	8	20	17	24	15	36	17
Pre (P) #14	48	488.5	175	163	167	5521.5	799	727	639	9455	37	25	16	44	18	25	212	22.5	18	21	8	27	9	21	8	22	16	25	14.5	30	16
Pre (P) #15	23	29	43	19	25	197	357	231.5	997	8776.5	17	30	18	189	20	22	11	21	10	20.5	8	19.5	8	22	14	21	15	23	11	27	14
Pre (P) #16	27.5	31	54	26.5	103	2105	1734.5	910	3190	9525	22	51	29	66	33	22	10	21	11	22	6	23	5.5	20	8	20	17	25	14	37	15
Pre (P) #17	79.5	117	104	108	231	193	973	223	864	9064	90	25	15	25	17.5	25	11	24	12	23	7	21	11	21	9	22	17	24	12	32.5	14.5
Pre (P) #18	23	23	67	21	47.5	306	908	366.5	714	8823	19	25	13	21	15	22	10	22	11	21	8	21.5	9	21	8	21	16	25	12	33	14.5
Pre (P) #19	24	73	37.5	23	177.5	3941.5	1123	1842.5	1845	8834	19	29	17	33	19	22	34	21	11	20.5	7	21	9	21	8	20	16.5	23	11	31	13
Pre (P) #20	34	32	124	41	401	2055	1530	526	1026	9329	28	31.5	19	45	23	22	9	24	11	21	8	23	9	21	8	19.5	15	24	13	34	14
Pre (P) #21	24	206	38.5	93	33	4092	1748	1679	2731	9140	19	31	17	30.5	28	24	49.5	22	14	23	10	25	12	20	7	20.5	17	24	13	36	16
Pre (P) #22	22	68	40	29	130	336.5	1607.5	411	6046	9081	19	27	43	37	33	23	9.5	21	11	22	7	24	10	20	7	21	16	23	12	32	14
Pre (P) #23	33.5	70	37	32	32	1440	964	474	1669.5	9422	21	32	16	105	27	24.5	26	23	11	20	7	22	10	25	7	20	16	22	15	39	15
Pre (P) #24	25	39	50.5	26	65	1342.5	1323	302.5	906	9080	28	26	14	44.5	16	23	9	25	10	21	8	22	9	21	8	18	16	22	12	35	13
Pre (P) #25	32	39	113	34	83	12783.5	2658	1530	2883.5	9508	25	45	28	65	28.5	23	10	22.5	11	20	8	19	10	21	9	19	16	22.5	14	32	13.5
Pre (P) #26	22	827	46	170	77	5829.5	3406	470	875	8710	19	24	12	49	16	24	1057	23	17	20	7	20	8	20	7	21	16	23	11	38.5	12
Pre (P) #27	32	36	158.5	37	292	1328	5129	1139	1122	9136.5	28	44.5	49	105	28.5	24	10	23.5	10	22	8	21	8	20	9	22	15	26	19	81.5	17
Pre (P) #28	25	27	31	21	23.5	1738	1650	2422	5439	9151	19	24	13	36	16	23	11.5	20.5	11	21	8	19	9	20	7	20	16	24	13	38	14
Pre (P) #29	44.5	103	131	56	120	2537	7212	1877	5662.5	8442	51	26.5	13	30	17	21	11	20	11	21.5	10	22.5	12.5	22	9.5	18	17	24	14	38	16.5
Pre (P) #30	32	37	63.5	38	49	2408	1616	719	1849	8892	39	26	12	28	17	22	10	21	11	25	12	22	15	21	7	21	17	26.5	14	38	17
Pre (P) #31	36	118	251	33	3296	6570.5	8801	2226	5666	8922	27	25	32	45	25	22	24	24.5	10	22	8	18	11	23	8	20	17	26	14.5	36.5	15
Pre (P) #32	35.5	27	211	51	4602.5	2333	6710	2574	5503.5	9232	25	83	11.5	27	17	22	9	21	10	23	10	21	14	21	7	20	16	24	15	34	17
Pre (P) #33	37	57	149	52	198.5	1257	2135	1466.5	2087	9171.5	85	23	10	31	16	22	10	21	12	23	8	21	12	21	8	21	18	27	16	48	18
Pfizer 3 Weeks Post-dose 1,n=10
3WkA1D (P) #1	2698.5	36	259.5	27.5	100	1603	3637	2128	4258	9153.5	25	25	12	23	15	1630	10	26	11	22	9	19.5	13	43	8.5	21	18	89	14	37	16
3WkA1D (P) #2	5794.5	132	395	69.5	154	2574	8895	1950	5625.5	9438	87	45	13	28	16	4122	11	21	12	24	8	21	13	126	8	20	16	24	15	38	17
3WkA1D (P) #3	2054	402.5	390	155.5	78	11248	9100	2817	4488	8562	81	79.5	39	125	55	797	14	29	10	21	9	20	12	51	7	21	17	25	15	34.5	16
3WkA1D (P) #4	1798	83.5	224	72	229	3302	2677	557.5	2046.5	9283	193	48	14	30	17	924	14	25	13	23	10	22	15	83	7.5	20	16	208	15	37	19
3WkA1D (P) #5	3005.5	252.5	836	90	192	4788.5	9298.5	3990	4512	9419	21	120.5	12	33	19.5	5150	52	75.5	12	24	11	21	14	99	8	20.5	17.5	1808	13	42	17
3WkA1D (P) #6	1837.5	32	394.5	68	6033	3133	8395	3910	7343	8958	28	140	11	35	21.5	345	9	20	11	25	9	19.5	15	40	8	21	16	4841.5	15	113	18
3WkA1D (P) #7	785.5	30	112	28	39	2325.5	4179.5	551	2145	9165	30	29	35	27	18	141	10	21	11	23	10	22	14	44	7	21	17	42	14	38	17
3WkA1D (P) #8	9991	131	1353.5	55.5	3132	6801	9485	2237.5	5693	8538	43	69	33	39	23	16081.5	25	81.5	11	42	10	21	12	123	8	21	16	24	14	30	16
3WkA1D (P) #9	6109	63	473	58.5	228	1407.5	5365.5	1718	2360.5	9396	99.5	48	10	31	14	3815	10	26	11	25	10	21	13	159.5	7	24	18	25	15	40.5	17
3WkA1D (P) #10	409	199.5	90	68.5	318	2255.5	6032	1380	1661	8403	20.5	26	12	26	15	30	19.5	21	10	21	7	21	13	25	8	20	17	158	15	42	16
Pfizer 4 Weeks Post-dose 2, n==35																	32/35					30/35				34/35
2WkA2D (P) #1	4943	52	310	34	50	635	1794	625	654	9308	19	38	16	31	19	7730.5	11	57	14	32.5	9	22	12	66	8	22	17	27	13	37	16
2WkA2D (P) #2	11595	64	612	61	89	1718.5	5164.5	1085	5082	9918.5	63	97	18	43.5	21	22842.5	11	66	14	275	9	21	11	246	9	25	16.5	25	13	41	15
2WkA2D (P) #3	8465	38	702	32	58	714	2974	289	1263	9766	28	48	16	89	30.5	9223	11	108	13	75	9	24	10	698	8	28	16	32	13.5	34	16.5
2WkA2D (P) #4	5169	28	331	30	1248	1890.5	3457	280	1557	10026	24	48	20	152.5	35	13635	13	75	15	28	8	22	6	64.5	8	22	16	27	15	38	17
2WkA2D (P) #5	8072	51	787	43	43	2151	2511	824	2039	9795	36	92	15	42	22	18441	11	185.5	13	89	8	20	9	84	8	24	18	24	14	30	15
2WkA2D (P) #6	2634	22	501	22	49	651	1035	101	1155	9214.5	19	38	28	27	23	35	9	21	12.5	26	9	23.5	10	178	8	23	17	25	13	42	16
2WkA2D (P) #7	5937	52	526	56	258	5170	2918	591	631	9158	48	118	50	87	55.5	19489.5	13	152	13	55	8.5	31	9	158	9	23	17	28.5	18	88	19
2WkA2D (P) #8	11070	24	1142	22.5	50.5	1712.5	3546	387	3229	9348	21.5	196	13	44	17	23248	11	92	14	109	7	25	10	566	9	33	17	26	13	40	17
2WkA2D (P) #9	8573	26	1017	29	394.5	1992.5	2035	804	1485.5	9691.5	19	100	14	35	15	25294.5	11.5	451.5	14	76.5	8	23	10.5	265	8	28	16	25	13	43	16
2WkA2D (P) #10	11350	22	1021	20	26	776	4783.5	1537	2989	9007	18	145	17	49	36	21570.5	11	374.5	13	1018	8	20	10	1930	9	48	15	27	13	33.5	16
2WkA2D (P) #11	7355.5	32	408	30.5	33	2980	2652	645	1220	9500	19	38	19	33	20	10188	10	83	13	5423	8	22	10	139	10.5	25	16	26	14.5	38	16
2WkA2D (P) #12	4300.5	56	261	24	28.5	390.5	1466	1305	2254.5	8904	17	42	15	25	17	39	10	20	11	27	8	22	10	314.5	8	22	16	27	15	34	16
2WkA2D (P) #13	5088	23	590	29	80.5	2868	3035	816.5	2595	9179	20	48	20	39.5	24	7699	10	60.5	12	28	8	21	9	483	7.5	24	16	26.5	13	37	17
2WkA2D (P) #14	2210.5	429	307	136	165	4932	1043.5	647.5	611	9517	32	42	14	43	18	4865	139.5	36	15	23	8	27	11	60	9	22.5	17	25	15	36	14
2WkA2D (P) #15	10294.5	26	627	18	22.5	204	502	243	1014	8579.5	17	202.5	15	160	20	401	10	21	12	240	9	22	11	641	12	28	15	25.5	11	38.5	16
2WkA2D (P) #16	3096.5	29	207.5	26	111	2321	3582	975	3994.5	9302.5	20	60	26	63	29	34.5	9	20	11	24	8	22	9	254.5	9	22	16	22	11	37.5	11
2WkA2D (P) #17	5733	107	425	101	194	196	967	212	884.5	9107	80.5	58	16	27	18	13984	10	93	13	35	8	21	10	416	7	24	17	26	13	34.5	16
2WkA2D (P) #18	6502	26	299	22.5	46	331	956	375	744	9060	18	24	14	23	17	68	10	23	11	21	9	21.5	8	20	7	21	17	31	12	34.5	15
2WkA2D (P) #19	6500.5	76	431	22	270	4715.5	2812	2274	2279	9356	19	34	12	27	17	14243	23	90	11	34	8	21	10	111	8	19	16	26	14.5	38	15.5
2WkA2D (P) #20	11687	33	840.5	41.5	362	2309	1544.5	570	1128	9507	28	77	29	47	23	21046	11	89	11	209.5	8	26	8	224	9	27	16	25	11	41	14
2WkA2D (P) #21	11127.5	184	928	78	34	3436.5	4426	1645	2738	9195	19	170.5	130.5	43	77	27277	60	476.5	14	15589	8	22	10	991	7.5	23	16	25	13	34	15
2WkA2D (P) #22	10962	63	944.5	27	118.5	328	1912	402	5915.5	9258	19	62	34	33	32	448.5	9	21	11	203	8	23	9	113	8	26	16.5	24	13	35	15
2WkA2D (P) #23	8277	70	448.5	31	30.5	1567.5	2463.5	563	1908	9549	21	37.5	15	118	23.5	11713	30	60.5	12	62	8	22	10	350	7	22	14.5	24	11	30	13
2WkA2D (P) #24	7921.5	64	2198	39	106	2547	5084.5	609	1684	9587	44	154.5	13	48	17	97	10	22.5	10	49	8	22	10	239	8.5	27	15	23.5	12	36.5	15
2WkA2D (P) #25	9445	28	684	24	58	10722.5	1962	943	1824	9443	21	122	35	83	32	19015	10.5	109	11	67.5	8	21.5	9	296	7	24	16	24	13	35	13
2WkA2D (P) #26	9538	1431.5	934	309	128.5	8312	5694	897	1541.5	9219	20	177.5	12	57	17	20275	781.5	154	16	92	7	23	8	1291.5	6	24	14	21	12	28	12
2WkA2D (P) #27	9180	57	1061	57.5	601	2076	8684	1862	1843	9381	42.5	97	27	69	27	17336	10	128	11	28	8	23	8	633	10	25	15	27	18	93	19
2WkA2D (P) #28	8706	28.5	751	22	24	1803	1896	2541	5537	9313.5	19	204	16	53	17	24390	11	325	12	99	6	21	8	313.5	8	25	16	25	15	34.5	15
2WkA2D (P) #29	3853	38	388	25	115	2067	4059.5	2626	5259	9377	25	27	11	22	14	3955	10	28	11	22	9	20.5	14	58	8.5	21	18	24	16	35	18
2WkA2D (P) #30	13436	41.5	2638	32	53	3586	5612	876	3237	9307	37	110	80	29	19	24469	11	342	12	447.5	10	22	14	215	8	68.5	17	645.5	14	39	17
2WkA2D (P) #31	3339	397	302	124.5	678.5	4349	8763	2429	3091	9273	22	33	15.5	28	16	412	45	26	12	15.5	8	17	8	52.5	8	21	16	32	11	37	13
2WkA2D (P) #32	12165.5	80.5	1660	29.5	2056.5	4717	7892	1312	3732.5	9438	25	89	36	52	28	23887.5	22	376	11	253	9	20	13	117	8	22	16	24	14	36	17
2WkA2D (P) #33	11625	236	3106	41	137	1988	6699.5	632.5	7351	8638.5	0	41.5	17	27	18	17116	10	49	12	310	9	23	14	722	8	28	17	27	15	37	16
2WkA2D (P) #34	10666.5	26	2822.5	47	4709	2277	7248	2580.5	5520.5	8850	24	444.5	12	32	20	16389.5	9	90	12	349	10	23	15	106.5	8	20	17	41	15	38	17.5
2WkA2D (P) #35	13673	55	1861	49	173	1146	4699	1353	1860	8854	73	51	11	36	15	27773.5	12	202.5	13	342	8	23	13.5	302	8	28	16	23.5	12	41	16
Pfizer 26 Weeks Post-dose 2, n=36												4/36				33/36				12/36				18/36					5/36
24-32WkA2D (P) #1	1093	52	127	33	54	712	1443	665	737	8960	18	36	18	33	20	178	10	26	14	25	9	21	9	23	8	19	16	585	13	38	17
24-32WkA2D (P) #2	2797	28	295	36	59.5	1838	5093	1144.5	5491	9720	34	30	14	38	19	1692	10	27	13	23	8	22	7.5	31	8	22	16	34	17	42.5	17
24-32WkA2D (P) #3	1378	47	227	48	71	1112	3258	416	1878	9417	31	45	16	81	44	111.5	12.5	28	13	22	8	20	7	28	9	22	15	36	15	36	16
24-32WkA2D (P) #4	1115	29	193.5	32	1474	2311	3446	349	1927.5	10112	23	40	20	123	38	667	11	34	14	21	8	22	11	22	8	21.5	15	39	14	38	18
24-32WkA2D (P) #5	1075.5	54	122	32	50	740	1514	684	732	9063	19	38	21	32	20	223	10	27	13	21	8	22	10	21.5	8	20.5	15.5	760	13	45	15
24-32WkA2D (P) #6	1471	58	356	60	374	5949	2772	725	804	9621	58	99	61	114.5	59	2221.5	13	40	12	30	18	40	19	23	7	20	16	123.5	17	93	20
24-32WkA2D (P) #7	3915	21	339	21	46	1290	2222	319	2831	9589	18	27.5	27	35	21	4646.5	10	33	12	27	8	21.5	11	33	7	22	17	47	13	41.5	16
24-32WkA2D (P) #8	2789	28	548	25	349	2048.5	1868	826.5	1416	9310.5	19	24	14	23	16	5638	12	114	13	26	8	22	12	29	10	21.5	16	24	13	29	17
24-32WkA2D (P) #9	4599	21	349	19	25	569	3727.5	1396	2816	8299.5	17	102	16	42	37	6953	9.5	52	12	37	8	21	10	119	7	30	17	119	13	38.5	17
24-32WkA2D (P) #10	2615	31	249.5	30	29	2529	1990	560	1020	8825.5	18	28	17	33	20	1350.5	10	39	13	114	8	23	11	42	10	24	17	57	15	40	13
24-32WkA2D (P) #11	433.5	51	91.5	24	28	396	1215	1419	2396	9475	19	28	20	28	19.5	22	9	21	11	22	9	23	10	23	8	21.5	17.5	50	15	36	16
24-32WkA2D (P) #12	1118	22	167	23	50	2107.5	2138	654	2010	8815	19	37	19	34	24	355.5	9	27	11	21	7	21	9	40	9	23	17	90	15	35.5	16
24-32WkA2D (P) #13	1902	29	185.5	20	23	222	455	262.5	1105	8582	18	72	22	197	22	23	10	20	11	23	8	22	10	105	13	27	15	26.5	14	31	17
24-32WkA2D (P) #14	974	81	148	74	93	157	650.5	174	688	8732	58	25	20	24	18	591	11	27	12	22	8	20	11	36	9	22	16	26	13.5	32	15
24-32WkA2D (P) #15	479	24	71	22	40	314	876.5	363	720.5	9133.5	19	26	11	23	15	8220	10	51	12	33	8	22	10	130	8	22	16	25	14	35	16
24-32WkA2D (P) #16	845	68	93.5	26	126	4149.5	1928	2075	2053	8615	22	25	14	28	16	618	26	27	11	20	8	21	9	23	8	21	17	24	11	30	12
24-32WkA2D (P) #17	15911.5	31	4061	43	444	2099	1598	517	1009.5	9159	28	140.5	27	59	27	30022	11.5	2056	13	2342.5	10	30	10	52.5	7	26	14	31	12	33	12
24-32WkA2D (P) #18	1528	187.5	204	79	28.5	4017	2475	1667	2747	8737	18	47	25	37	30	2117	40	39	12	25	8	20	9	26	7	19	15	24.5	14.5	36	15
24-32WkA2D (P) #19	9537	1589	606	1790	226	510	2644	612.5	7331.5	8595	21	34.5	44	38	33.5	126.5	9	21	10	522	8	20	9	34	13	22	16	29	13	35.5	13
24-32WkA2D (P) #20	1424	68	153	32	34	1473.5	1532	558	1873.5	9318	22	34	16	102	30	396.5	25	27	12	19	8	22	10	24	7	20	16	36	13	35	15
24-32WkA2D (P) #21	2187	59	318	42	74	1539	3323	350	995	9602.5	43.5	41	15	38	18.5	24	10	21	10	22	8	21	10	31	8	22	16	24	13	32	14
24-32WkA2D (P) #22	1121	790.5	125	164	530	6206	3454	521.5	902	9233.5	18	24	11	38	15	480	602	26	14	21	8	21	9	24	7	20	16	27	12	36	14
24-32WkA2D (P) #23	876	39	318	43	347.5	1176	6281.5	1029	1027	8938.5	31	36	31	70	25	557	11	31	12	21	7	23	10	24	9	22	16	30	18	118.5	15
24-32WkA2D (P) #24	900	24	151	20	22	1576	1607	2288	4999	9128	17.5	27	12	29	15	477	10	30	11	20	5	20	7	32.5	7	21	16	23	14	31	13
24-32WkA2D (P) #25	6149	106	312	64	127	2444	7490	1913.5	5464.5	9410	85	24	12	27	17	593	10	22	11	32	9	20	14	22	9	23	18	26.5	14	37	17
24-32WkA2D (P) #26	1039	33	103	23	75	1248	1788.5	1692	3264.5	9164	24	27	12	26	15	321	9	24	11	23	9	20	13	28	8	21	16	24	14	36	17
24-32WkA2D (P) #27	1524	103	164.5	48.5	92	2193	5217	1678	1728	9079	19	23.5	9.5	25	17	947	28	29	12	22	11	19	12.5	24	8	20	18	38	15	42	18
24-32WkA2D (P) #28	3654	64	422.5	63	267.5	2172	1733	357	1293	9438.5	139	33	14	26	16.5	959	13	31	11	29	9	20	13	26	8	19	16	34	16	39	17
24-32WkA2D (P) #29	1399	28	190.5	27	41	2417.5	2564	609	2256	9442.5	34	26	11	27.5	17	389	9	24	10	23	11	20	13	24.5	8.5	21	18	25	15	38	18
24-32WkA2D (P) #30	1891	49	259	23	1383	2807	5352	898	2362	9212	20	28	26.5	53	30	1182.5	18	30.5	11	22	8	19	13	23	8	19.5	18.5	1122	15.5	50.5	17.5
24-32WkA2D (P) #31	2592	167.5	1029	166	232	1762.5	4787	806	6230	9243.5	119	25	13.5	24	15	325	10	25	11	24	8	21	15	24	8	21	16	23.5	15	38.5	15
24-32WkA2D (P) #32	610	184	105	69	326	2095.5	6239.5	1345.5	1658.5	9236	20	24	13	27	15	79	47	21	12	22.5	9	20	13	22	8	20	17	25	13.5	35	15
24-32WkA2D (P) #33	3292	30	357	30	81.5	639	5623	603	836	8490	38	25	12	39	19	5061	10	38	14	24	9	23	11	25.5	9	23	17	78	17	50	18
24-32WkA2D (P) #34	11376	6589	860	2292	336.5	2696	2494	774	4387	9222.5	40	62	21.5	42	31	82	14	23	13	36	12	25	12	25	9	22	17	27	16	43	16
24-32WkA2D (P) #35	4398	5127	231	6238.5	131	3932.5	1416	759	1252	8780.5	50	440	28	285	41	4793.5	4139	34.5	4049.5	26	11	23	12	27.5	28	21	17	26	14	31.5	16
24-32WkA2D (P) #36	3490.5	57	281	42	142	321.5	2407	300	279	8962	26	29	23	126	18	3832	13	37	14	23	8	23	6	24.5	8	19	16.5	73	15	36	16
Moderna Week 0, n=10
Pre (M) #1	27	249.5	178.5	45.5	64	4720	3291	733.5	3573	8966	22	25	15	25	45	22	195.5	30	13	22.5	8	21.5	8	21	9	20	17	29	18	55	20.5
Pre (M) #2	24	124	219.5	48	62	486	1402	568	1239	9166.5	20	27	14	60.5	420	21	29	35	12.5	21	8	22	8	22	10	22	17	26	14	39	18
Pre (M) #3	33	33	44	29	41	6917	3954	1258	1169	8932.5	36	24.5	20	42	24	21.5	9	19	11	21	8	20	9	24	9	21	17	153	16	42	19
Pre (M) #4	31	30	108	39	73	2571	2231	1106.5	4659	8764	294	29	20	28	71	23	20.5	31	13.5	23	8	22	9	21	9	21	17	27	15	32	16
Pre (M) #5	28	37.5	33	27	30	620	865.5	416	464	8313.5	20	30	13	34	28	21	9.5	19.5	12	23	7	23	8	21	10	19	16	5000.5	15	509	16.5
Pre (M) #6	28	31	84.5	29	98	2226.5	3466	1094.5	2914	8382.5	37	27	22	40	35	25	10	21	12	22	8	20	8	22	8	20	18	175	12	37	16
Pre (M) #7	38	33	92.5	45	472	1652	2554	1181.5	4381	9127.5	31.5	48	18	135	52	20.5	9	23	11	23	8	22	9	22.5	8	21	16	27	17	45	20
Pre (M) #8	31	37	119	32	96	1645	4943	2824	6053.5	8868	24	25	15	40.5	18	22	11	22	11	22	10	20	12.5	23	8	21	17	30	13	34	17
Pre (M) #9	30	1547.5	47	99.5	87	2159	2664	957	1881	8629	28	26	38	131.5	27	22	982	22	13	22	11	19	14	21	11	20	17	26	15	46	18.5
Pre (M) #10	65.5	46.5	135	37	35	1770	2181.5	459	1995.5	9237	23	33	13	26	19	28	11.5	23	12	24	10	22.5	12	22.5	8	19	16.5	1341	14	43	20
Moderna 4 Weeks Post-dose 1, n=18												3				14/18				10/18				17/18
4WkA1D (M) #1	3599.5	329.5	569	45	59	2853.5	2662	652	5386	9006	24	57	19.5	28	69	8655	664.5	115	13	27	7	22	8	532	9	24	18	26	17	51	20
4WkA1D (M) #2	2566	106	521	51	60	448	1855	508	1252	8916	20	37	13	62	403	5723.5	30	104	12.5	23	8	22	8	193	9	37.5	19	30	16	36	17
4WkA1D (M) #3	970	31	106	29	37.5	6338	3937	1151.5	1073.5	8493.5	35	27	17	37	21	21	9	22	12	22.5	8	19	8	129	10	26	17.5	32	16	43.5	19
4WkA1D (M) #4	4495.5	28	303	32	55	1958.5	2629.5	718	2863.5	8613.5	194.5	52	18	27	49.5	10496	16	50	14	30	8	20	8	63	8	21	18	26	14	35	18
4WkA1D (M) #5	7572	40	248	26	32	565	1419	393	458	9011.5	21	73	10	30	21	15173.5	10	36	11.5	43.5	9	21	10	1649	10	29	17	43	15	34	15.5
4WkA1D (M) #6	3640.5	22	244	23	40.5	989.5	1784	615	1949	9165	22	32	12	27	19	30	9	23	11.5	27	9	22	9	574	9	24	18	24	14	43	15
4WkA1D (M) #7	2226	23	133.5	21	430	1297	2493	102	515	8973	21	32.5	15	25	16	2091.5	10	23	12	22	7	20	8	141	8	23	18	25	14	42	17
4WkA1D (M) #8	388	26	61	24	65	1598	3095.5	804.5	2297	9061	31	27	19	37	33	161	9	23	11	19	7	20	7	32	9	20	17	26	16	35	18
4WkA1D (M) #9	5014	25	201.5	23	31	1429	4871	172	764	8884	21	68.5	13	62	18	9403	10	33	12	31	11	22	10	590.5	8	23	18	2062	17	52	18
4WkA1D (M) #10	6099	34.5	604	45	444	1859	4995	3230	4856	8376	33	107	18	113	46	8140	9	36	11	39	9	22	8	428	9	25	17	25	15	47.5	18
4WkA1D (M) #11	4252	58	1034	85.5	445	1380	4228	785	860	9090	46	111	11	28	16	28	10	21	11	23	10	22	13	512.5	11	57	18	26	15	40	18
4WkA1D (M) #12	14390	788.5	5283	642.5	138	507	4000	1171	2119	9098	34	29	17	35	16	31128	129	5861	36	7785.5	19	31	14	25	9	26	17	28	15.5	39.5	18
4WkA1D (M) #13	3099	75	248	54	145	4824	6035	574	1548	8986	40	61	13	36	17	26	9	21	11	20	8	19	13	295	9	25	17	25	14	40	17
4WkA1D (M) #14	10347	28	2091	40	618	3447	3351	625	1824	9171	26	43.5	12	24.5	17	186	9	20	11	217	10	21	14	891	9	57	18	25	16	35	17
4WkA1D (M) #15	3155	50	345	40	39.5	1742.5	2056	467	1901	9198.5	24	53.5	15	40	26	6198.5	12	57	13	21	8	21	12	140	8	24	17	69	17.5	36	19
4WkA1D (M) #16	5109	26	311	28	303	1957	4807	979	4043	9218	32	52.5	26	56	27	4374	10	32	12	27	9	21	14	307	8	22	17	27	19	62	19
4WkA1D (M) #17	14634	61	3896	43	150.5	2403	8324.5	4178	7769	9193.5	29	101.5	17	67	20	28269	14.5	1456.5	13	2584.5	9	21.5	13.5	2472	9	120	18	30	16	38	16
4WkA1D (M) #18	3968.5	2065	360.5	144	219.5	3472	5399.5	1445	2734.5	8112.5	32	27	30	108	23	2029	660.5	28	12	24	11	20	14	90	11	22	19	27	14	40	17
Moderna 4 Weeks Post-dose 2, n=18												1				17/18				2WA2D		17/18		2WA2D	18/18			4/18
2WkA2D (M) #1	12349	332	1914.5	43	61	2728	2368	619	5199	9214	23	45	18	29	63	25649	475	906.5	13	7106.5	9	23	9	701	8	27	18	26	18	39	20
2WkA2D (M) #2	9871	101	1575	42.5	59	388.5	1884	476	1069	8508	20	34	14	53	360	23081	22	619	12	401	7	20	8	407	9	59	17	25	13	42	17.5
2WkA2D (M) #3	13463	30	1399	28	34	5832.5	3446	1031.5	951	9277	33	34	22	37	22	1343	10	19	11	2405.5	8	22	10	865	9	44	15	34	15	50	20
2WkA2D (M) #4	11394	31	1736	36	68.5	2164	2798	885	3784.5	8671	252	43	17	27	52	23314	16	577.5	14	528	7	19	8	98	8	22	17	25	16	40	18
2WkA2D (M) #5	12393	42	2731	26	34	606	2441	441	513	8628	23	60	13	34	24	29066.5	13	993.5	13	1718	8	23	8	2350	10	116	18	29	16	31	19
2WkA2D (M) #6	12392	22	1292	25	46.5	1126.5	2039	665	2185	8802	23	32	12	26	20	522	10	22	11	449.5	9	21.5	8	841	9	34	18	896.5	19	91	21
2WkA2D (M) #7	11636	23	1896	24	521.5	1608	2727	122	620	9321	21	90	16	25	16	25496	12	773	12	1148	6.5	21	7	934	8	50	17	80.5	14	41	17
2WkA2D (M) #8	14554	32	3359	61	419	2100	5321	2954.5	4980	9190	31	55	17	106	42	27817.5	10	817	11	5063	9	23	13	1646.5	9	99	18	129	15	44	18
2WkA2D (M) #9	3460.5	55	946	83	423	1315.5	4114.5	786	803	9191	41	73	11	26	16	28	10	21	11	26.5	10.5	25	14	445	12.5	64	19	25	14	37	17
2WkA2D (M) #10	14738	989.5	4819.5	811	141	543	3938.5	1212	2342	8997	36	31	20	37	16	30508	135	4992	15	7298	16	27	13	28	9	27	17	25	14	44	17
2WkA2D (M) #11	8221.5	54	478.5	45	106	3807.5	4981.5	413.5	1218	9318	32	45	12	34	17	172	8.5	20	11	92.5	8	22	13	482.5	9	28	17	42	16	36	18
2WkA2D (M) #12	9200	30	1744.5	38	628.5	3276.5	3222	657	1876	8873	28	36	12	24	17	149	9	21.5	11.5	115	10	22	13	600.5	9	48	17	25	16	32.5	17.5
2WkA2D (M) #13	12584	203	1104	79	312	6429	8728	4316	6479	9694	63.5	27	11.5	27	18	28149.5	87	197.5	16	2788	9	21.5	12	244	9	24	17	25	14	39.5	17
2WkA2D (M) #14	10504.5	53	1291	40	36	1830	2307	488	2064.5	9233	24	74	14	39	22	24205	13	301	14	212	10	22	15	266.5	8	30	18	38	16	55	20
2WkA2D (M) #15	15379.5	28	2976	28	319	2071	4874	1027	4281	9201	34	42	29	56	26	24544	11	773	12.5	3398	8	23.5	13	1159.5	9	80	18	564	15	40.5	17
2WkA2D (M) #16	13657	314	3896.5	42	58.5	2754	2188.5	587	5142.5	9222.5	23	28	18	25	56.5	29047	296	2423	13	3372	9	24	8	107	9	39	18	24	15	39.5	17
2WkA2D (M) #17	16812	38	6873.5	170	1206.5	2129	5430.5	1438	5199.5	9360	38	43	14	76	31	30203	10	2565	12	9477	10	37.5	14	454	9	139	18	32	14	34	17
2WkA2D (M) #18	9866.5	1609	1705	113	134.5	2633	4949	1108	2162.5	8392	29	747.5	33	112.5	24	17768	460	140	12	1153	11	20	13	552	10	27	18	5797	15	75	17
Moderna 26 Weeks Post-dose 2, n=18												1				15/18				12/18				15/18
24-32WkA2D (M) #1	2375.5	257.5	310.5	36	50.5	2409	1806	479	4598	9040	21	27	19	24	52	758	408	44	12	53	7.5	21	9	35	9	23	17	27	16.5	46	17
24-32WkA2D (M) #2	4374	28	193.5	25	34	5182	2734.5	943.5	868	8740	28	26	21	39	24.5	32	10	19.5	12	36	7.5	21.5	8	26	8	19	17	26	16	39.5	17
24-32WkA2D (M) #3	2378	102	402.5	37.5	56	386	1398	452	975	8993	19	28	13	48	308	1896	20	63	12.5	28	8	21	10	26	8	21	18	76	16	33.5	18
24-32WkA2D (M) #4	1737	35	170.5	25	26	444	1253.5	304	352	8798	20	29	13	31	22	1491.5	11	28	12	22	8	21	8	56	9	24	17	26	15	36	16
24-32WkA2D (M) #5	4723	23	193	25	48	1072	1840	629	2111.5	9124	23	27	12	27	20	27	10	21	10.5	28	9	22	8	55	9	21.5	16	30	17	51.5	20
24-32WkA2D (M) #6	3764	21	733	20	553	1490	2441	111.5	558.5	8644.5	20	26	17	27	16	5296.5	10	101	11.5	63	7	20	8	37	9	20	19	22	14	35	15
24-32WkA2D (M) #7	2220	29	195	28	77.5	1776	3286	782	2247.5	9357	33	32	17	31	20	4155	11	30	12	25	8	21	8	31	8.5	21	17	25	16	32	18
24-32WkA2D (M) #8	4359	32	485	58	904	1752.5	3512.5	1468	4443	9063	31	39	15	91	38	3261	9	31	11	25	9	21	14.5	59	8	25	16	244.5	15	35	16
24-32WkA2D (M) #9	5852	52	526	76	389	991	2183.5	590.5	672	9009	41	30.5	12	24	16	47	9	21	11	37	9	23	13	42	11	47	17.5	975	15	49	17
24-32WkA2D (M) #10	3394	60	310	55	126.5	3992	4793	410	1283	9340	39	32	14	38	18	23.5	9	21	11	27	11	19.5	13	42.5	8	23	17	29	15	39.5	18
24-32WkA2D (M) #11	3080.5	27	828.5	35	1274	2191	2893.5	416	1129	8712	25	25	12	24	17	26	10	22	11	26	11	21	13	54	9	27	18	27	17	38	17
24-32WkA2D (M) #12	2563	208	264.5	71	252.5	5209	7435	2949	5028	9382	62	23	12	23	17	1730	89	27	14	25	9	18	13	26	9	20	17.5	25	16	36	18
24-32WkA2D (M) #13	6527	28	244	29	196.5	1816	3084	1717.5	4045	8975	32	26	20	45	22	6745.5	10	27	12	33	10	21	13	34	9	23	18	27	17	37.5	18
24-32WkA2D (M) #14	12343	25	1790	30	128	1511.5	5655.5	430	4462	8939	22	23	12	29	17	246.5	9	21	10	334	11	25.5	15	337	8	36.5	17	24	17	41	18.5
24-32WkA2D (M) #15	6410	33	826	25	64	1145	4667	2154.5	4866	8888	22	26	13	36	16	9840	11	106	12	65	10	24	14	68	9	23	18	26	15	36	16
24-32WkA2D (M) #16	3334	1126	275.5	78	68	1745	3063	821	1696	8508	24	25	24.5	62	19	635	289.5	24.5	11	28	8	22	13	22	9	21	18	55	17	45.5	20
24-32WkA2D (M) #17	3613	237.5	346	75	39	6534	4389	1856	4412	9343	23	27	16	25	18	2085	23.5	32	12	24	10	19	12.5	24	8	20	17	30	15	47	17
24-32WkA2D (M) #18	571.5	50	86.5	31	46	743	1025	842	3476	9084.5	27	28	117.5	147.5	35	99	9	22	13	22	9	20	6.5	21	8	19	16	62	14	41	16
